# Supplementary material for: Pembrolizumab-Induced Simultaneous and Refractory Systemic Capillary Leak and Cytokine Release Syndromes: A Case Report
Source: Curr Oncol. 2025 Aug 18;32(8):469. doi: 10.3390/curroncol32080469 (PMC12384782; doi:10.3390/curroncol32080469)
Supplement: Supplementary file 1 [file curroncol-32-00469-s001.zip]

Archive with 4 entries (4 files):
- Supplementary Figure S1 final.pdf
- Supplementary Figure S2.pdf
- Supplementary Table S1.pdf
- Supplementary Table S2.pdf
